# Supplementary material for: Microbial characteristics across different tongue coating types in a healthy population
Source: J Oral Microbiol. 2021 Jul 26;13(1):1946316. doi: 10.1080/20002297.2021.1946316 (PMC8317956; doi:10.1080/20002297.2021.1946316)
Supplement: Supplemental Material [file ZJOM_A_1946316_SM3021.zip]

Archive with 3 entries (2 files):
- Supplementary/
- Supplementary/Supplementary Material1.docx
- Supplementary/Supplementary_Figure_2.tiff
